# Supplementary material for: Exploratory Ising model network analysis of cluster headache: mapping conditional associations across symptoms, triggers, and pain localization
Source: J Headache Pain. 2026 Jul 29;27(1):196. doi: 10.1186/s10194-026-02474-0 (PMC13430735; doi:10.1186/s10194-026-02474-0)
Supplement: Supplementary file 8 — Supplementary Material 8 [file 10194_2026_2474_MOESM8_ESM.xlsx]

## Sheet: Sheet1
	R1_Periorbital	R2_Parietal	R3_Occipital	R4_Temple	R5_Lower_Jaw	R6_Cheeks	R7_Neck	S1_Miosis	S2_Red_eye	S3_Ptosis	S4_Epiphora	S5_Ear_Stiffness	S6_Runny_Nose	S7_Eye_Swelling	S8_Face_Diaphoresis	T1_Hungry	T2_Stress	T3_Spices	T4_Sleep_Dep	T5_Heavy_Food	T6_Smoking	T7_Hyper_Sleepy	T9_Alcohol
R1_Periorbital	0	0	0	0	0	0	0	0	0	0.447253	0.130555	-0.248442	0.881599	0	0	0	0	0	0	0	0	0	0
R2_Parietal	0	0	0	0	0	0	0	0	0	0	0	0	0	0.194067	0	0	0	0	0	0	0	0	0
R3_Occipital	0	0	0	0	0	0	1.84592	0	0	0	0	0	0	0	0	0	0	0	0	0	0	0	0
R4_Temple	0	0	0	0	0	0	0	0	0	0	0	0	0	0	0	0	0	0	0	0	0	0	0
R5_Lower_Jaw	0	0	0	0	0	-2.2927	0	0	0	0	0	0	0	0	0	0	0	0	0	0	0	0	0
R6_Cheeks	0	0	0	0	-2.2927	0	0	0	0	0	0	0	0.67811	0	0	0	0	0	0	0	0	0	0
R7_Neck	0	0	1.84592	0	0	0	0	0	0	0.120443	0	0	0	0	0	0	0	0	0	0	0	0	0
S1_Miosis	0	0	0	0	0	0	0	0	0	0.482974	0	0	0.442338	0.544373	0	0	0	0	0	0	0	0	0
S2_Red_eye	0	0	0	0	0	0	0	0	0	0	0.276574	0	0	0	0	0	0	0	0	0	0	0	0
S3_Ptosis	0.447253	0	0	0	0	0	0.120443	0.482974	0	0	0.179161	0	0.359759	0.19285	0.253323	0	0	0	0	0	0	0	0
S4_Epiphora	0.130555	0	0	0	0	0	0	0	0.276574	0.179161	0	0	1.30114	0	0	0	0	0	0	0	0	0	0
S5_Ear_Stiffness	-0.248442	0	0	0	0	0	0	0	0	0	0	0	0	0	0	0	0	0	0	0	0	0	0
S6_Runny_Nose	0.881599	0	0	0	0	0.67811	0	0.442338	0	0.359759	1.30114	0	0	0	0	0.239863	0	0	0.374042	0	0	0	0
S7_Eye_Swelling	0	0.194067	0	0	0	0	0	0.544373	0	0.19285	0	0	0	0	0	0	0	0	0	0	0	0	0
S8_Face_Diaphoresis	0	0	0	0	0	0	0	0	0	0.253323	0	0	0	0	0	0	0	0	0	0	0	0	0
T1_Hungry	0	0	0	0	0	0	0	0	0	0	0	0	0.239863	0	0	0	0	0	0.957496	0	0	0.565673	0
T2_Stress	0	0	0	0	0	0	0	0	0	0	0	0	0	0	0	0	0	0	0.837591	0	0.352224	0	0
T3_Spices	0	0	0	0	0	0	0	0	0	0	0	0	0	0	0	0	0	0	0	0	0	0	0
T4_Sleep_Dep	0	0	0	0	0	0	0	0	0	0	0	0	0.374042	0	0	0.957496	0.837591	0	0	0	0	0	0
T5_Heavy_Food	0	0	0	0	0	0	0	0	0	0	0	0	0	0	0	0	0	0	0	0	0	0	0
T6_Smoking	0	0	0	0	0	0	0	0	0	0	0	0	0	0	0	0	0.352224	0	0	0	0	0	0.362396
T7_Hyper_Sleepy	0	0	0	0	0	0	0	0	0	0	0	0	0	0	0	0.565673	0	0	0	0	0	0	0
T9_Alcohol	0	0	0	0	0	0	0	0	0	0	0	0	0	0	0	0	0	0	0	0	0.362396	0	0
